# Supplementary material for: Flap endonuclease 1 and DNA-PKcs synergistically participate in stabilizing replication fork to encounter replication stress in glioma cells
Source: J Exp Clin Cancer Res. 2022 Apr 12;41:140. doi: 10.1186/s13046-022-02334-0 (PMC9006432; doi:10.1186/s13046-022-02334-0)
Supplement: Supplementary file 1 — Additional file 1. Fig. S1. a, FEN1 expression in normal glioma patients samples. Fig. S2. a, M059K cells were transfected with control (siNC) or FEN1 siRNA (siFEN1) for 48 h and then treated with the indicated doses of HU for 4 h or not. Fig. S3. a, b, GSEA plot of DNA replication, cell cycle, and homologous recombination signatures in glioma samples. Fig. S4. a, b, Fork degradation was evaluated upon HU treatment in M059K cells transfected with siSMARCAL1, siZRANB3, siHLTF or siDNA2 for 48 h. Fig S5. a, b, Whole-cell lysates of cells were analyzed by western blotting using the indicated antibodies. Fig S6. a, Colony formation assay of cells transfected with siDNA-PKcs treated with sc-13. [file 13046_2022_2334_MOESM1_ESM.zip]

Archive with 2 entries (2 files):
- Supplementary figure legends-1.pdf
- Supplementary Materials.pdf
